# Supplementary material for: Risk Factors for Malnutrition among IBD Patients
Source: Nutrients. 2021 Nov 16;13(11):4098. doi: 10.3390/nu13114098 (PMC8622927; doi:10.3390/nu13114098)
Supplement: Supplementary file 1 [file nutrients-13-04098-s001.zip]

Archive with 1 entries (1 files):
- nutrients-1398050-SI.pdf
